# Supplementary material for: Prediction of chronological age and its applications in forensic casework: methods, current practices, and future perspectives
Source: Forensic Sci Res. 2023 Jun 30;8(2):85–97. doi: 10.1093/fsr/owad021 (PMC10445583; doi:10.1093/fsr/owad021)
Supplement: Supplementary_Table_S1_owad021 [file supplementary_table_s1_owad021.xlsx]

## Sheet: Prediction models
Supplementary Table S1. Summary of the key models for age estimation in forensic genetics (2014 – 2022)
Ref.	Year	First author	Detection technique	Population	Sample tissue	No. CpGs	Gene	CpG IDd	Chromosomal positione	Statistical modelf	Age range	Sample size	Prediction accuracyg	Type of validation
[32]	2014	Weidner	Pyrosequencing	German	Blood	3	PDE4C	none	chr19:18233105	MLRM	20-75	82	5.43 (MAD)	Independent data set
							ASPA	cg02228185	chr17:3476273
							ITGA2B	cg25809905	chr17:44390360
[41]	2015	Bekaert	Pyrosequencing	Belgium	Teeth	7	ELOVL2	none	chr6:11044640	MQDRM	19-70	29	4.84 (MAD)	No validation of prediction accuracy
							ELOVL2	none	chr6:11044634
							PDE4C	none	chr19:18233105
							ELOVL2	none	chr6:11044625
							ELOVL2	none	chr6:11044628
							ELOVL2	cg24724428	chr6:11044655
							EDARADD	none	chr1:236557695
					Blood	4	ELOVL2	none	chr6:11044640	MQDRM	0-91	206	3.75 (MAD)	10-folds CV, LOOCV, 50:50 split holdout CV
							PDE4C	none	chr19:18233078
							ASPA	cg02228185	chr17:3476273
							EDARADD	cg09809672	chr1:236394382
[40]	2015	Bekaert	Pyrosequencing	Belgium	Buccal swabs	8	ASPA	cg02228185	chr17:3476273	MQDRM	0-73	50	3.32 (MAD)	No validation of prediction accuracy
							EDARADD	cg09809672	chr1:236394382
							ELOVL2	cg21572722	chr6:11044661
							ELOVL2	none	chr6:11044642
							ELOVL2	none	chr6:11044640
							ELOVL2	none	chr6:11044625
							PDE4C	none	chr19:18233078
							PDE4C	none	chr19:18233105
[42]	2015	Huang	Pyrosequencing	Chinese Han	Blood	4	ASPA	cg02228185	chr17:3476273	MLRM	9-75	89	7.87 (MAD)	Independent data set
							ITGA2B	none	chr17:44390358
							ITGA2B	cg25809905	chr17:44390360
							NPTX2	none	chr7:98616521
[72]	2015	Lee	SNaPshot	Korean	Semen	3	NOX4/FOLH1B	cg06979108	chr11:89589683	MLRM	20-73	31	4.20 (MAD)	Independent data set
							TTC7B	cg06304190	chr14:90817262
							No gene associated	cg12837463	chr7:35260617
[66]	2015	Xu	EpiTYPER	Chinese Han	Blood	6	PDE4C	none	chr19:18233105	SVRM	20-80	49	2.80 (MAD)	Independent data set, LOOCV
							PDE4C	none	chr19:18233127/31/33
							PDE4C	none	chr19:18233193
							ADAR	none	chr1:154609711
							ADAR	none	chr1:154609812
							ITGA2B	none	chr17:44390412
[48]	2015	Zbieć-Piekarska	Pyrosequencing	Polish	Blood	2	ELOVL2	none	chr6:11044634	MLRM	2-75	303	5.03 (MAD)	Independent data set
							ELOVL2	none	chr6:11044642
[47]	2015	Zbieć-Piekarska	Pyrosequencing	Polish	Blood	5	ELOVL2	none	chr6:11044634	MLRM	2-75	300	3.40 (MAD)	Independent data set
							FHL2	none	chr2:105399288
							TRIM59	none	chr3:160450199
							KLF14	cg14361627	chr7:130734355
							MIR29B2CHGc	none	chr1:207823681
							ELOVL2	none	chr6:11044642
[49]	2016	Park	Pyrosequencing	Korean	Blood	3	ELOVL2	cg16867657	chr6:11044644	MLRM	11-88	535	3.16 (MAD)	Independent data set
							ZNF423	cg04208403	chr16:49491896
							CCDC102B	cg19283806	chr18:68722183
[50]	2016	Eipel	Pyrosequencing	German	Buccal swabs	3	PDE4C	none	chr19:18233105	MLRM	1-85	55	4.3 (MAD)	Independent date set, Independent data set analysed in other labs
							ASPA	cg02228185	chr17:3476273
							ITGA2B	cg25809905	chr17:44390360
						1	PDE4C	none	chr19:18233105	LRM			5.2 (MAD)
						5	PDE4C	none	chr19:18233105	MLRM			4.66 (MAD)
							ASPA	cg02228185	chr17:3476273
							ITGA2B	cg25809905	chr17:44390360
							CD6	cg07380416	chr11:60971700
							SERPINB5	cg20837735	chr18:63476944
[64]	2016	Freire-Aradas	EpiTYPER	European	Blood	7	PDE4C	none	chr19:18233127/31/33	MQTRM	18-104	725	3.07 (MAD)j	Independent data set, 10-fold CV
							FHL2	cg06639320	chr2:105399282
							ELOVL2	cg21572722	chr6:11044661
							ASPA	cg02228185	chr17:3476273
							CCDC102B	cg19283806	chr18:68722183
							MIR29B2CHGc	none	chr1:207823715
							No gene associated	cg07082267	chr16:85395429
[65]	2016	Giuliani	EpiTYPER	N/Ab	Teeth, (Cementrum)	13	PDE4C	N/Ab		MLRM	17-77	22	2.45 (MADh)	No validation af prediction accuracy
							FHL2
							ELOVL2
					Teeth (Dentin)	5	PDE4C			MLRM			7.07 (MADh)
							FHL2
							ELOVL2
					Teeth (Pulp)	13	PDE4C			MLRM			2.25 (MADh)
							FHL2
							ELOVL2
					Teeth (Cementum and pulp)	8	FHL2			MLRM			1.2 (MADh)
							ELOVL2
[86]	2016	Hamano	MS-HRMa	Japanese	Blood	2	ELOVL2	Measures all CpGs in amplicon at once		MVRM	0-95	74 (22 living, 52 deceased)	7.44 (MAD)	Independent data set
							FHL2
[18]	2016	Zubakov	EpiTYPER	German	Blood	8	ELOVL2	cg21572722	chr6:11044661	MLRM	4-82	216	5.09 (MAD)	No validation of prediction accuracy
							ELOVL2	cg24724428	chr6:11044655
							ELOVL2	none	chr6:11044634/31/28
							ELOVL2	none	chr6:11044590/87/85
							DUSP27	none	chr1:167128477/80
							ELOVL2	none	chr6:11044644/42/40
							ORAOV1	none	chr11:69662722
							ORAOV1	none	chr11:69662752/54
[51]	2017	Alghanim	Pyrosequencing	N/Ab	Saliva	2	KLF14	none	chr7:130733453	MLRM	9-73	52	5.8 (MAD)	Independent data set
							KLF14	none	chr7:130733483
					Saliva	2	KLF14	none	chr7:130733453	MLRM			6.2 (MAD)
							SCGN	none	chr6:25652377
					Blood	3	KLF14	none	chr7:130733483	MLRM	5-72	40	6.6 (MAD)
							KLF14	cg04528819	chr7:130733488
							SCGN	none	chr6:25652372
[52]	2017	Cho	Pyrosequencing	Korean	Blood	5	KLF14	cg14361627	chr7:130734355	MLRM	20-74	100	3.34 (MAD)	No validation of prediction accuracy
							FHL2	cg06639320	chr2:105399282
							ELOVL2	none	chr6:11044628
							TRIM59	cg07553761	chr3:160450189
							MIR29B2CHGc	none	chr1:207823681
						6	FHL2	cg06639320	chr2:105399282	MLRM			3.29 (MAD)
							ELOVL2	none	chr6:11044628
							ELOVL2	none	chr6:11044640
							FHL2	none	chr2:105399316
							TRIM59	cg15618978	chr3:160450202
							MIR29B2CHGc	none	chr1:207823681
[98]	2017	Hamano	MS-HRMa	Japanese	Saliva	2	ELOVL2	Measures all CpGs in amplicon at once		SVRM	1-73	197	5.96 (MAD)	Independent data set, cigarette butts
							EDARADD
[70]	2017	Hong	SNaPshot	Korean	Saliva	7	PTPN7	cg18384097	chr1:202160438	MLRM	18-65	113	3.13 (MAD)	Independent data set
							KLF14	cg14361627	chr7:130734355
							TSSK6	cg08928145	chr19:19514555
							TBR1	cg12757011	chr2:161424600
							CNGA3	cg19671120	chr2:98346511
							SLC12A5	cg07547549	chr20:46029586
							SST	cg00481951	chr3:187669862
[53]	2017	Li	Pyrosequencing	Chinese Han	Semen	1	NOX4/FOLH1B	cg06979108	chr11:89589683	LRM	21-54	38	4.05(MAD)k	Independent data set
	2017	Naue	MiSeq	Netherlands	Blood	13	TRIM59	cg07553761	chr3:160450189	RFR	18-69	208	3.21 (MAD)j	Independent data set, 10x 5-fold CV
							ELOVL2	cg16867657	chr6:11044644
							RPA2	cg25410668	chr1:27915066
							ZYG11A	cg06784991	chr1:52843096
							HOXC4	cg18473521	chr12:54054481
							GRM2	none	chr3:51707136
							KLF14	none	chr7:130734357
							F5	cg16054275	chr1:169586784
							NKIRAS2	cg06874016	chr17:42025397
							MEIS1-AS3	cg11807280	chr2:66427512
							SAMD10	none	chr20:63980491
							LDB2	none	chr4:16573797
							DDO	cg02872426	chr6:110415569
[78]	2017	Thong	Pyrosequencing	Singapore	Blood	3	TRIM59	cg07553761	chr3:160450189	MLRM	3-80	145	3.3 (MAD)	Independent data set
							KLF14	none	chr7:130734357
							ELOVL2	none	chr6:11044642
[87]	2018	Aliferi	MiSeq	N/Ab	Blood	12	TRIP10	cg02085507	chr19:6739181	SVMp	11-93	76	4.0 (MAE)	Independent data set
							NHLRC1	cg22736354	chr6:18122488
							SCGN	cg06493994	chr6:25652374
							VGF	cg04084157	chr7:101165768
							KLF14	cg04528819	chr7:130733488
							FZD9	cg20692569	chr7:73434151
							SSRP1	cg01511567	chr11:57336157
							CSNK1D	cg19761273	chr17:82274220
							C21orf63	cg27544190	chr21:32413126
							ERG	cg17274064	chr21:38661968
							P2RXL1	cg05442902	chr22:21014721
							FXN	cg07158339	chr9:69035321
[63]	2018	Freire-Aradas	EpiTYPER	European	Blood	6	ELOVL2	none	chr6:11044634/31/28	MQTRM	2-18	180	0.94 (MAE)	Independent data set
							KCNAB3	cg27162435	chr17:7929845
							No gene associated	cg07082267	chr16:85395429
							MIR29B2CHGc	none	chr1:207823702/05
							EDARADD	none	chr1:236394441
							CCDC102B	none	chr18:68722210
[61]	2018	Feng	EpiTYPER	Chinese Han (males)	Blood	9	TRIM59	none	chr3:160450189/92/99	MLRM	15-75	390	2.89 (MAD)	Independent data set
							TRIM59	none	chr3:160450299
							RASSF5	cg08128734	chr1:206512090
							MIR29B2CHGc	none	chr1:207823715
							No gene associated	none	chr10:22334463/65
							PDE4C	none	chr19:18233105
							PDE4C	none	chr19:18233127/31/33
							CCDC102B	none	chr18:68722210
							ELOVL2	none	chr6:11044634/31/28
[80]	2019	Hong	MiSeq and SNaPshot	Korean	Saliva	7	PTPN7	cg18384097	chr1:202160438	MLRM	18-65	154	3.66 (MAD)	Independent data set
							KLF14	cg14361627	chr7:130734355
							TSSK6	cg08928145	chr19:19514555
							TBR1	cg12757011	chr2:161424600
							CNGA3	cg19671120	chr2:98346511
							SLC12A5	cg07547549	chr20:46029586
							SST	cg00481951	chr3:187669862
							PTPN7	cg18384097	chr1:202160438	NN			3.09 (MAD)
							KLF14	cg14361627	chr7:130734355
							TSSK6	cg08928145	chr19:19514555
							TBR1	cg12757011	chr2:161424600
							CNGA3	cg19671120	chr2:98346511
							SLC12A5	cg07547549	chr20:46029586
							SST	cg00481951	chr3:187669862
[71]	2019	Jung	SNaPshot	Korean	Blood	5	TRIM59	cg07553761	chr3:160450189	MLRM	18-74	100	3.88 (MAD)	Independent data set
							KLF14	cg14361627	chr7:130734355
							FHL2	cg06639320	chr2:105399282
							ELOVL2	none	chr6:11044628
							MIR29B2CHGc	none	chr1:207823681
					Salvia	5	TRIM59	cg07553761	chr3:160450189	MLRM		100	3.29 (MAD)
							KLF14	cg14361627	chr7:130734355
							FHL2	cg06639320	chr2:105399282
							ELOVL2	none	chr6:11044628
							MIR29B2CHGc	none	chr1:207823681
					Buccal swabs	5	TRIM59	cg07553761	chr3:160450189	MLRM		100	3.82 (MAD)
							KLF14	cg14361627	chr7:130734355
							FHL2	cg06639320	chr2:105399282
							ELOVL2	none	chr6:11044628
							MIR29B2CHGc	none	chr1:207823681
					Blood, saliva and buccal swabs	5	TRIM59	cg07553761	chr3:160450189	MLRM		300	3.55 (MAD)
							KLF14	cg14361627	chr7:130734355
							FHL2	cg06639320	chr2:105399282
							ELOVL2	none	chr6:11044628
							MIR29B2CHGc	none	chr1:207823681
[88]	2019	Richards	MiSeq	Australian	Blood	3	ELOVL2	N/Ab		MLRM	22-62	28	3.26 (MAD)	LOOCV
							PDE4C
							PDE4C
					Semen	1	NOX4/FOLH1B			LRM	25-59	8	4.10 (MAD)
[68]	2020	Correia Dias	Sanger sequencing	N/Ab	Blood	5	ELOVL2	none	chr6:11044640	MLRM	24-86	51 (deceased)	6.08 (MAD)	Independent data set
							MIR29B2CHGc	none	chr1:207823681
							EDARADD	cg09809672	chr1:236394382
							PDE4C	none	chr19:18233133
							FHL2	none	chr2:105399288
[89]	2020	Correia Dias	Sanger sequencing	Portuguese	Blood	4	ELOVL2	cg16867657	chr6:11044644	MLRM	1-95	53 (living)	5.35 (MAD)	Independent data sets (living and deceased)
							FHL2	none	chr2:105399291
							EDARADD	cg09809672	chr1:236394382
							PDE4C	none	chr19:18233133
[90]	2020	Correia Dias	SNaPshot	Portuguese	Blood	3	ELOVL2	none	chr6:11044628	MLRM	1-94	59 (living)	4.25 (MAD)	4-fold CV, 50:50 split holdout CV
							FHL2	cg06639320	chr2:105399282
							MIR29B2CHGc	none	chr1:207823681
					Blood	4	ELOVL2	none	chr6:11044628	MLRM	28-86	62 (deceased)	5.36 (MAD)
							FHL2	cg06639320	chr2:105399282
							MIR29B2CHGc	none	chr1:207823681
							TRIM59	cg07553761	chr3:160450189
					Blood	4	ELOVL2	none	chr6:11044628	MLRM	1-94	121 ( living and deceased)	4.97 (MAD)
							FHL2	cg06639320	chr2:105399282
							MIR29B2CHGc	none	chr1:207823681
							TRIM59	cg07553761	chr3:160450189
[97]	2020	Garali	Pyrosequencing	Belgium, Korean, Polish	Blood	2	ELOVL2	none	chr6:11044640	SVMr	0-91	1028	5.05 (MAD)	Independent data sets
							ELOVL2	none	chr6:11044634
						3	ELOVL2	none	chr6:11044640	MQDRM			5.52 (MAD)
							ELOVL2	cg16867657	chr6:11044644
							ELOVL2	none	chr6:11044634
						2	ELOVL2	none	chr6:11044640	GBR			3.47 (MAD)
							ELOVL2	none	chr6:11044634
[55]	2020	Li	Pyrosequencing	Chinese Han	Semen	2	NOX4/FOLH1B	cg06979108	chr11:89589683	BLRM	21-54	38	3.0 (MAD)	Independent data sets (liquid, fresh and aged semen), mixed stains of semen and vaginal secretion
							No gene associated	cg12837463	chr7:35260617
[91]	2020	Montesanto	EpiTYPER and pyrosequencing	Italian	Blood	8	ELOVL2	N/Ab		RRM	20-104	247	5.12 (MAEi)	Independent data set
							FHL2
							ELOVL2
							MIR29B2CHGc
							ELOVL2
							TRIM59
							ELOVL2
							ELOVL2
[93]	2020	Pan	SNaPshot	Chinese Han	Blood	6	ASPA	cg02228185	chr17:3476273	MLRM	2-86	230	4.22 (MAD)	Independent data set
							CCDC102B	cg19283806	chr18:68722183
							ZNF423	cg04208403	chr16:49491896
							ITGA2B	none	chr17:44390358
							KLF14	cg14361627	chr7:130734355
							FHL2	cg06639320	chr2:105399282
						7	ASPA	cg02228185	chr17:3476273	SVRM			4.01 (MAD)
							EDARADD	cg09809672	chr1:236394382
							CCDC102B	cg19283806	chr18:68722183
							ZNF423	cg04208403	chr16:49491896
							ITGA2B	none	chr17: 44,390,358
							KLF14	cg14361627	chr7:130734355
							FHL2	cg06639320	chr2:105399282
[92]	2021	Al-Ghanmy	Pyrosequencing	Iraqi	Blood	3	ELOVL2	cg16867657	chr6:11044644	MLRM	18-93	92	4.85 (MAD	LOOCV
							TRIM59	none	chr3:160450365
							KLF14	none	chr7:130734399
[56]	2021	Anaya	Pyrosequencing	N/Ab	Blood	5	ELOVL2	none	chr6:11044647	MLRM	0-93	160 (deceased)	7.60 (MAD)	Independent data set, 4-fold CV
							MIR29B2CHGc	none	chr1:207823681
							TRIM59	none	chr3:160450174
							KLF14	cg14361627	chr7:130734355
							FHL2	none	chr2:105399288
[74]	2021	Guan	MiSeq	Japanese	Blood	4	ELOVL2	none	chr6:11044642	MLRM	0-91	46 (deceased)	5.23 (MAD)	Independent data set, 4-fold CV
							ITGA2B	none	chr17:44390374
							PDE4C	none	chr19:18233133
							ASPA	cg02228185	chr17:3476273
							ELOVL2	none	chr6:11044642	MQTRM			5.11 (MAD)
							ITGA2B	none	chr17:44390374
							PDE4C	none	chr19:18233133
							ASPA	cg02228185	chr17:3476273
[69]	2021	Hao	SNaPshot	Chinese Han	Hair follicles	10	LAG3	cg01820374	chr12:6772918	MLRM	1-86	90	3.68 (MAD)	Independent data set
							SCGN	cg06493994	chr6:25652375
							ELOVL2	none	chr6:11044628
							KLF14	cg14361627	chr7:130734355
							MIR29B2CHGc	none	chr1:207823681
							SLC12A5	cg07547549	chr20:46029586
							ELOVL2	cg24724428	chr6:11044655
							GRIA2	cg25148589	chr4:157220784
							KLF14	none	chr7:130734357
							PDE4C	cg17861230	chr19:18233091
[57]	2021	Schwender	Pyrosequencing	N/Ab	Buccal swabs	3	PDE4C	none	chr19:18233127	MLRM	21-69	95	5.11 (MAD)	Independent data set, 10-fold CV
							EDARADD	none	chr1:236394371
							KLF14	cg14361627	chr7:130734355
			SNaPshot	N/Ab	Buccal swabs	3	PDE4C	none	chr19:18233127	MLRM			5.16 (MAD)
							EDARADD	none	chr1:236394371
							KLF14	cg14361627	chr7:130734355
[58]	2021	Sukawutthiya	Pyrosequencing	Thai	Blood	2	ELOVL2	none	chr6:11044640	MLRM	18-60	100	7.1 (MAD)k	Idenpendent data set
							ELOVL2	none	chr6:11044625
[59]	2021	Thong	Pyrosequencing	Singapore (Chines, Malay and Indian)	Blood	3	ELOVL2	cg16867657	chr6:11044644	ANN	0-88	196	3.7 (MAD)	Independent data set
							TRIM59	cg07553761	chr3:160450189
							KLF14	cg14361627	chr7:130734355
[75]	2021	Pisarek	MiSeq	European	Semen	6	SH2B2	none	chr7:102288454	MLRM	26-56	125	4.3 (MAE)	Independent data set
							NOX4/FOLH1B	cg06979108	chr11:89589683
							EXOC3	none	chr5:525617
							IFITM2	cg05432003	chr11:312518
							GALR2	none	chr17:76077680
							GALR2	none	chr17:76077748
[76]	2021	Wozniak	MiSeq	N/Ab	Blood	6	ELOVL2	none	chr6:11044634	MLRM	1-75	112	2.2 (MAE)	Independent data set
							MIR29B2CHGc	none	chr1:207823681
							KLF14	none	chr7:130734375
							FHL2	cg06639320	chr2:105399282
							TRIM59	cg15618978	chr3:160450202
							PDE4C	none	chr19:18233127
					Buccal swabs	5	PDE4C	none	chr19:18233127	MLRM	2-80	111	2.5 (MAE)
							MIR29B2CHGc	none	chr1:207823672
							ELOVL2	none	chr6:11044628
							KLF14	cg14361627	chr7:130734355
							EDARADD	cg09809672	chr1:236394382
					Bone	6	ELOVL2	none	chr6:11044634	MLRM	19-93	111	3.3 (MAE)
							ELOVL2	cg24724428	chr6:11044655
							KLF14	none	chr7:130734372
							PDE4C	none	chr19:18233105
							PDE4C	cg01481989	chr19:18233131
							ASPA	cg02228185	chr17:3476273
[94]	2021	Xiao	Pyrosequencing	Chinese Han	Blood	5	ELOVL2	none	chr6:11044631	MLRM with F function	1-86	167 (males)	2.79	No validation of prediction accuracy
							MIR29B2CHGc	none	chr1:207823723
							CCDC102B	cg19283806	chr18:68722183
							SYNE2	cg17740900	chr14:63799941
							CHST3	none	chr10:71980548
						6	ELOVL2	none	chr6:11044634	MLRM with F function	3-80	141 (females)	2.53
							MIR29B2CHGc	none	chr1:207823715
							FHL2	none	chr2:105399300
							No gene associated	cg26947034	chr7:33895826
							B3GNT9	none	chr16:67150205
							SLC12A5	none	chr20:46029564
						2	ELOVL2	none	chr6:11044634	MLRM with F function	1-86	308 (combined)	3.33
							MIR29B2CHGc	none	chr1:207823715
[73]	2022	Aliferi	MiSeq	N/Ab	Blood	11	MIR29B2CHGc	cg10501210	chr1:207823675	SVMp	11-93	77	3.6 (MAE)	Independent data set
							CCDC102B	cg19283806	chr18:68722183
							FHL2	cg06639320	chr2:105399282
							ELOVL2	cg24724428	chr6:11044655
							ELOVL2	cg21572722	chr6:11044661
							EDARADD	cg09809672	chr1:236394382
							TRIM59	cg07553761	chr3:160450189
							ARHGAP22	cg22796704	chr10:48465491
							RASSF5	cg08128734	chr1:206512090
							CNTNAP2	cg17372101	chr7:147803630
							LDB2	cg08262002	chr4:16573700
[85]	2022	Ambroa-Conde	SNaPshot	Spanish	Saliva and Buccal swabs	7	MIR29B2CHGc	cg10501210	chr1:207823675	MQTRM	21-86	184	3.54 (MAEi)	Indenpendent data set, 10-fold CV
							LHFPL4	cg11084334	chr3:9552580
							ELOVL2	cg16867657	chr6:11044644
							PDE4C	none	chr19:18233131
							HOXC4	cg18473521	chr12:54054481
							OTUD7A	cg04875128	chr15:31483692
							EDARADD	cg09809672	chr1:236394382
[62]	2022	Freire-Aradas	EpiTYPER	Spanish	Blood	7	ELOVL2	cg21572722	chr6:11044661	QRNN	2-104	895	3.36 (MAEi)	Indenpendent data set
							ASPA	cg02228185	chr17:3476273
							PDE4C	none	chr19:18233127/31/33
							FHL2	cg06639320	chr2:105399282
							CCDC102B	cg19283806	chr18:68722183	QRSVM			3.41 (MAEi)
							MIR29B2CHGc	none	chr1:207823715
							No gene associated	cg07082267	chr16:85395429
[95]	2022	Han	SNaPshot	Chinese Han	Blood	8	ELOVL2	none	chr6:11044628	MLRM	2-82	374	3.52 (MAE)	Independent data set, bloodstains
							FHL2	cg06639320	chr2:105399282
							MIR29B2CHGc	none	chr1:207823723
							CCDC102B	cg19283806	chr18:68722183
							KLF14	cg14361627	chr7:130734355	SVRM			2.88 (MAE)
							SYNE2	cg17740900	chr14:63799941
							TRIM59	cg07553761	chr3:160450189
							No gene associated	cg26947034	chr7:33895826
[96]	2022	Ye	SNaPshot	Chinese Han	Blood	3	MIR29B2CHGc	cg10501210	chr1:207823675	MLRM	11-71	115	4.04 (MAD)	Independent data set, fresh and aged bloodstains
							ELOVL2	cg16867657	chr6:11044644
							DNAH9	cg13108341	chr17:11705394
Publications were included based on the following criteria: (i) studies on age estimation using DNA methylation; (ii) the model was developed using a forensically suitable technology and forensically relevant cell types; (iii) a minimized number of CpGs are included (15>); (iv) the performance of the model was reported using validation metrics. The table was last revised December 2022.
aMethylation-Sensitive High Resolution Melting
bN/A = Information not announced by the authors
cAlso known as C1orf132
dIllumina Infinium HumanMethylation BeadChip ID. For CpGs not present on the Illumina Infinium assays, no ID is available
eAccording to the human genome reference build GRCh38/hg38
fANN = Artificial neural networks, BLRM = Binary linear regression model, GBR = Gradient boosting regressor, LRM = Linear regression model, MLRM = Multivariate linear regression model, MQDRM = multivariate quadratic regression model , MQTRM = multivariate quantile regression model, NN = Neural network, QRNN = Quantile regression neural network , QRSVM = Quantile regression support vector machine,…
gMAD = Mean absolute deviation, MAE = Mean absolute error hMedian absolute deviation iMedian absolute error jObtained by cross-validation kObtained from indenpenden data set
